# Supplementary material for: Pico-Watt Scanning Thermal Microscopy for Thermal Energy Transport Investigation in Atomic Materials
Source: Nanomaterials (Basel). 2022 Apr 27;12(9):1479. doi: 10.3390/nano12091479 (PMC9100069; doi:10.3390/nano12091479)
Supplement: Supplementary file 1 [file nanomaterials-12-01479-s001.zip]

Archive with 1 entries (1 files):
- nanomaterials-1691763-supplementary.pdf
